# Supplementary material for: Far from reality, or somehow accurate? Social beliefs and perceptions about traffic crashes in the Dominican Republic
Source: PLoS One. 2023 Apr 7;18(4):e0282601. doi: 10.1371/journal.pone.0282601 (PMC10081742; doi:10.1371/journal.pone.0282601)
Supplement: S1 File — (ZIP) [file pone.0282601.s001.zip]

Archive with 2 entries (2 files):
- S1_Database.sav
- __MACOSX/._S1_Database.sav
